# Supplementary material for: IRWRLDA: improved random walk with restart for lncRNA-disease association prediction
Source: Oncotarget. 2016 Aug 9;7(36):57919–31. doi: 10.18632/oncotarget.11141 (PMC5295400; doi:10.18632/oncotarget.11141)
Supplement: Supplementary file 2 [file oncotarget-07-57919-s002.xls]

## Sheet: lncRNA-disease
1	8	lncRNA	disease
1	26
1	27
1	64
2	8
2	47
2	91
2	138
3	26
4	9
4	36
4	77
5	130
6	147
7	71
7	103
8	61
9	51
9	74
10	81
10	153
11	23
11	85
12	45
12	84
12	85
12	125
13	10
14	123
15	24
16	7
16	10
16	24
16	32
16	96
16	122
16	124
16	132
16	159
17	121
18	158
19	22
20	165
21	11
21	139
22	141
23	57
24	141
25	1
25	2
25	10
25	12
25	13
25	17
25	24
25	26
25	29
25	42
25	43
25	44
25	48
25	59
25	60
25	62
25	70
25	72
25	87
25	101
25	110
25	114
25	115
25	118
25	133
25	134
25	141
25	156
25	163
26	30
27	30
28	4
29	40
30	20
30	129
30	150
31	127
32	50
32	164
33	6
33	14
33	20
33	46
33	149
33	150
34	33
35	33
35	97
35	98
35	108
36	150
37	154
38	112
39	124
40	4
40	24
41	26
42	56
42	88
43	61
44	15
44	24
44	98
44	101
44	141
45	10
46	142
47	5
47	13
47	18
47	19
47	21
47	24
47	26
47	31
47	35
47	38
47	41
47	67
47	68
47	69
47	71
47	73
47	75
47	77
47	83
47	86
47	93
47	96
47	99
47	100
47	101
47	102
47	103
47	104
47	109
47	116
47	121
47	124
47	135
47	140
47	151
47	161
47	166
47	167
48	82
49	82
50	8
51	89
51	145
52	8
52	94
52	105
52	143
53	24
53	26
53	39
53	65
53	66
53	77
54	82
55	76
55	77
56	160
57	105
58	77
58	141
58	162
58	167
59	139
60	7
60	167
61	18
61	39
62	136
63	101
64	113
65	150
65	163
66	114
67	123
68	24
68	124
69	26
69	31
69	39
69	58
69	77
69	95
69	96
69	117
69	120
69	123
70	127
71	3
71	21
71	24
71	26
71	34
71	38
71	72
71	77
71	79
71	96
71	103
71	107
71	117
71	119
71	137
71	141
71	162
72	151
73	53
73	78
73	110
74	111
75	33
76	26
76	98
76	157
77	24
78	139
79	117
80	130
81	117
82	63
83	52
84	141
85	141
86	141
87	163
88	24
89	131
90	22
91	127
92	143
93	143
93	144
94	130
95	24
95	25
95	26
95	37
95	49
95	80
95	98
95	106
95	124
95	126
95	141
95	146
95	162
95	163
96	148
97	26
98	152
99	121
100	10
101	107
102	98
103	10
104	101
105	24
105	28
106	92
106	98
107	158
108	55
109	150
110	82
111	11
112	21
112	128
112	155
113	26
113	55
114	3
114	167
115	24
115	90
115	158
116	26
117	16
118	24
118	54

## Sheet: lncRNA
1	7SK
2	7SL
3	A130040M12Rik
4	AIR
5	AK023948
6	AK042766
7	anti-NOS2A
8	ASFMR1
9	ATP6V1G2-DDX39B
10	ATXN8OS
11	B1 SINE RNA
12	B2 SINE RNA
13	BACE1-AS
14	BC040587
15	BCAR4
16	BCYRN1
17	BDNF-AS1
18	BOK-AS1
19	BPESC1
20	BX118339
21	C15orf2
22	C1QTNF9B-AS1
23	CASC2
24	CBR3-AS1
25	CDKN2B-AS1
26	CECR3
27	CECR9
28	CHL1-AS2
29	CRNDE
30	DAOA-AS1
31	DAPK1
32	DGCR5
33	DISC2
34	DLEU1
35	DLEU2
36	DLG2AS
37	DLX6-AS1
38	DMPK
39	DNM3OS
40	DSCAM-AS1
41	EPB41L4A-AS1
42	ESRG
43	FMR4
44	GAS5
45	GDNFOS
46	GNAS-AS1
47	H19
48	HAR1A
49	HAR1B
50	HCP5
51	HIF1A-AS1
52	HLA-AS1
53	HOTAIR
54	HTTAS
55	HULC
56	HYMAI
57	IFNG-AS1
58	IGF2-AS
59	IPW
60	KCNQ1DN
61	KCNQ1OT1
62	LDMAR
63	LINC00032
64	LINC00162
65	LINC00271
66	LINC00312
67	LSAMP-AS3
68	LSINCT5
69	MALAT1
70	MAP3K14
71	MEG3
72	MESTIT1
73	MIAT
74	MIR100HG
75	MIR155HG
76	MIR17HG
77	MIR31HG
78	MKRN3-AS1
79	MYCNOS
80	NAMA
81	NDM29
82	NEAT1
83	NRON
84	PCA3
85	PCAT1
86	PCGEM1
87	PDZRN3-AS1
88	PINC
89	PINK1-AS
90	PISRT1
91	PPP3CB
92	PRINS
93	PSORS1C3
94	PTCSC
95	PVT1
96	RMST
97	RRP1B
98	SCAANT1
99	SNHG11
100	SNHG3
101	SNHG4
102	SNHG5
103	SOX2-OT
104	SPRY4-IT1
105	SRA1
106	TCL6
107	TDRG1
108	TERC
109	TRAF3IP2-AS1
110	TUG1
111	Ube3a-as
112	UCA1
113	WRAP53
114	WT1-AS
115	XIST
116	Yiya
117	ZFAT-AS1
118	ZNFX1-AS1

## Sheet: disease
1	abdominal aortic aneurysm
2	acute lymphoblastic leukemia
3	acute myeloid leukemia
4	adolescent idiopathic scoliosis
5	adrenocortical carcinomas
6	affective disorders
7	aging
8	AIDS
9	alcoholic liver disease
10	Alzheimer disease
11	Angelman syndrome
12	aortic aneurysm
13	atherosclerosis
14	autistic spectrum disorder
15	autoimmune disease
16	autoimmune thyroid disease
17	basal cell carcinoma
18	Beckwith-Wiedemann syndrome
19	biparental complete hydatidiform moles
20	bipolar disorder
21	bladder cancer
22	blepharophimosis syndrome
23	brain ischemia
24	breast cancer
25	Burkitt's lymphomas
26	cancer
27	cardiac hypertrophy
28	cardiomyopathy
29	cardiovascular disease
30	cat eye syndrome
31	cervical cancer
32	cervix cancer
33	chronic lymphocytic leukemia
34	chronic myeloid leukemia
35	chronic myeloproliferative disorders
36	chronic nonalcoholic liver disease
37	cleft lip
38	colon cancer
39	colorectal cancer
40	colorectal neoplasia
41	Congenital hyperinsulinism
42	coronary artery disease
43	coronary disease
44	coronary heart disease
45	deleterious effects in the somatic thymus tissue
46	depression
47	dermatomyositis
48	diabetes
49	diabetic nephropathy
50	DiGeorge syndrome
51	dilated cardiomyopathy
52	Down's syndrome
53	drug abuse
54	ductal carcinoma
55	dyskeratosis congenita
56	embryonal carcinoma
57	endometrial cancer
58	Endometrial stromal sarcoma
59	endometriosis
60	familial and sporadic intracranial aneurysms
61	fragile X syndrome
62	frailty
63	frontotemporal lobar degeneration
64	gastric cancer
65	gastrointestinal stromal tumor
66	gastrointestinal stromal tumors
67	germ cell tumor
68	gestational choriocarcinoma
69	gestational trophoblastic diseases
70	glaucoma
71	glioblastoma
72	glioma
73	growth restriction
74	HCV
75	hematopoiesis
76	hepatic colorectal metastasis
77	hepatocellular carcinoma
78	heroin abuse
79	heroin addiction
80	Hodgkin's lymphoma
81	human spinocerebellar ataxia type 8
82	Huntington's disease
83	hyperhomocysteinemia
84	infection of chicken embryo lethal orphan adenovirus
85	infection of mouse minute virus
86	infertility
87	intracranial aneurysm
88	intracranial germinoma
89	kidney cancer
90	Klinefelter's syndrome
91	Leishmania
92	leukemia
93	liver cancer
94	liver injury
95	lung adenocarcinoma
96	lung cancer
97	lymphocytic leukemia
98	lymphoma
99	Marek's disease
100	medulloblastomas
101	melanoma
102	melasma
103	meningioma
104	Mullerian aplasia
105	multiple sclerosis
106	murine plasmacytomas
107	myelodysplastic syndrome
108	myeloma
109	myeloproliferative polycythaemia vera
110	myocardial infarction
111	myopia
112	myotonic dystrophy type 1
113	narcolepsy
114	nasopharyngeal carcinoma
115	neural system tumors syndrome
116	neural tube defects
117	neuroblastoma
118	Neurofibromatosis type 1
119	nonfunctioning pituitary adenomas
120	non-small cell lung cancer
121	obesity
122	oesophagus cancer
123	osteosarcoma
124	ovarian cancer
125	pain
126	pancreatic cancer
127	Pancreatic ductal adenocarcinoma
128	pancreaticobiliary maljunction
129	panic disorder
130	papillary thyroid carcinoma
131	Parkinson's disease
132	parotid cancer
133	periodontitis
134	peripheral artery disease
135	pheochromocytoma
136	photoperiod-sensitive male sterility
137	pituitary adenomas
138	polymyositis
139	Prader-Willi syndrome
140	pre-eclampsia
141	prostate cancer
142	pseudohypoparathyroidism type Ib
143	psoriasis
144	Psoriasis vulgaris
145	renal cancer
146	renal disease
147	Restless legs syndrome
148	rhabdomyosarcoma
149	schizoaffective disorder
150	Schizophrenia
151	Silver-Russell syndrome
152	Spinocerebellar ataxia type 7
153	spinocerebellar ataxia type 8
154	Split Hand/Split Foot malformation disorder
155	squamous carcinoma
156	stroke
157	syndromic developmental defect
158	testicular cancer
159	tongue cancer
160	transient neonatal diabetes mellitus
161	trophoblastic tumor
162	type 1 diabetes
163	type 2 diabetes
164	velocardiofacial syndrome
165	West Syndrome
166	Wiedemann-Beckwith syndrome
167	Wilms' tumor
