# Supplementary material for: IRWRLDA: improved random walk with restart for lncRNA-disease association prediction
Source: Oncotarget. 2016 Aug 9;7(36):57919–31. doi: 10.18632/oncotarget.11141 (PMC5295400; doi:10.18632/oncotarget.11141)
Supplement: Supplementary file 3 [file oncotarget-07-57919-s003.xls]

## Sheet: lncRNA-disease
1	1			1	lncRNA
1	2			2	disease
2	2
3	3
4	3
5	4
6	5
7	5
8	6
9	7
10	8
11	8
12	9
13	9
14	9
15	9
16	9
17	10
18	11
19	11
10	11
1	11
20	11
21	11
22	11
23	11
24	11
16	12
25	13
26	13
27	13
28	13
1	14
29	15
1	15
8	15
9	16
30	17
31	17
32	18
1	19
30	20
33	20
34	20
35	20
8	21
36	21
8	22
37	23
9	23
38	24
8	24
34	24
3	24
39	24
35	24
40	24
41	24
42	25
43	25
44	26
45	27
46	28
47	29
10	29
1	29
7	29
30	29
8	29
33	29
48	29
49	29
34	29
3	29
50	29
51	29
52	29
53	29
41	29
54	29
52	30
12	31
55	31
29	31
56	31
1	31
57	31
58	31
30	31
8	31
33	31
59	31
34	31
3	31
60	31
61	31
62	31
63	31
64	31
52	31
65	31
66	31
67	31
68	31
69	31
70	31
71	31
41	31
72	31
73	32
12	33
74	33
75	34
53	35
1	36
76	36
77	36
78	37
79	38
80	38
81	39
10	40
8	40
33	40
34	40
82	40
8	41
83	42
84	42
85	42
3	43
8	44
17	45
52	46
8	47
33	47
34	47
3	47
86	48
87	48
33	48
36	48
88	48
34	48
89	48
39	48
70	48
8	49
1	50
1	51
1	52
90	52
91	53
34	54
92	55
93	56
9	56
13	57
1	58
34	58
52	59
94	60
95	61
96	62
97	63
60	64
98	65
99	65
54	66
100	67
71	67
101	68
102	69
33	69
34	69
103	70
1	70
104	71
105	72
106	73
107	74
33	75
1	76
108	76
109	76
8	76
33	76
110	76
24	76
111	76
112	77
113	78
114	78
1	79
41	80
115	81
116	81
117	81
118	81
116	82
117	82
118	82
1	83
16	84
34	85
12	86
86	86
1	86
119	86
8	86
33	86
3	86
110	86
120	86
33	87
8	88
8	89
8	90
1	91
121	92
8	92
122	93
123	93
1	93
124	93
8	93
3	93
125	94
8	95
96	96
126	97
127	97
128	97
129	97
130	97
131	97
132	97
133	97
134	97
135	97
136	97
137	97
138	97
139	97
140	97
141	97
142	97
143	97
144	97
145	97
146	97
147	97
148	97
149	97
150	97
151	97
152	97
153	97
154	97
155	97
156	97
8	98
157	99
158	100
17	101
159	101
8	101
160	101
33	101
161	101
158	101
162	101
36	101
163	101
164	101
165	101
34	101
3	101
110	101
166	101
89	101
167	101
1	102
168	103
169	103
170	103
171	103
172	103
173	103
174	103
175	103
176	103
177	103
178	103
179	103
180	103
181	103
182	103
183	103
184	103
185	103
186	103
187	103
188	103
189	103
190	103
191	103
192	103
193	103
194	103
195	103
196	103
197	103
198	103
199	103
200	103
201	103
202	103
203	103
204	103
205	103
206	103
207	103
208	103
3	104
60	104
52	105
53	106
209	107
93	108
95	108
21	108
22	108
210	108
211	108
3	108
16	108
212	108
35	108
8	109
19	110
92	111
46	112
92	112
8	113
213	114
1	115
214	115
101	115
16	116
215	117
216	117
217	117
218	117
219	117
220	117
221	117
222	117
223	117
224	117
225	117
1	118
226	119
227	120
30	121
8	121
228	121
229	121
36	121
34	121
3	121
41	122
33	123
34	123
13	124
1	125
230	125
231	126
8	127
33	127
158	127
232	127
34	127
15	128
233	129
33	129
34	129
10	130
8	130
33	130
88	130
34	130
3	130
110	130
84	131
84	132
30	132
61	132
52	132
234	132
230	132
235	133
9	134
8	135
8	136
236	137
1	137
237	137
30	137
8	137
238	137
111	137
121	138
8	138
3	138
8	139
15	140
239	140
52	141
3	142
240	142
84	143
8	144
1	145
60	145
241	146
242	147
243	148
244	149
245	149
246	149
247	149
248	149
1	149
33	149
249	149
250	149
251	149
252	149
34	149
253	149
1	150
8	151
254	152
8	152
34	152
3	152
255	152
256	152
257	152
258	152
24	153
1	154
259	155
3	156
236	157
81	157
33	157
165	157
34	157
35	157
260	158
8	158
261	158
5	159
33	160
10	161
262	162
33	163
16	163
40	163
263	164
264	164
34	164
10	165
265	165
8	165
49	165
52	165
53	165
88	166
266	166
92	167
33	168
34	168
52	168
267	169
268	169
269	169
40	170
37	171
270	172
271	172
272	172
273	172
274	173
125	173
275	173
276	173
10	174
29	175
1	175
1	176
8	177
277	178
8	179
3	179
1	180
278	180
13	181
279	182
25	182
8	182
280	182
281	182
27	182
8	183
282	184
283	185
284	185
29	186
285	186
73	186
1	186
286	186
287	186
30	186
8	186
162	186
288	186
289	186
34	186
3	186
290	186
63	186
291	186
292	186
293	186
64	186
52	186
294	186
100	186
295	187
15	188
296	188
297	188
93	189
298	189
228	190
52	190
299	191
300	192
33	193
93	194
37	194
9	194
301	194
21	194
22	194
302	194
60	194
303	194
8	195
304	195
33	196
34	196
305	197
209	198
306	199
40	200
307	201
89	202
1	203
308	203
309	203
61	204
30	205
34	206
16	206
56	207
310	207
41	207
311	208
10	209
40	210
312	211
8	212
313	213
1	213
30	213
8	213
33	213
88	213
314	213
34	213
3	213
315	213
64	213
316	213
70	213
40	213
162	214
3	214
52	214
1	215
317	215
318	215
302	215
319	215
52	215
34	216
53	216
95	217
320	218
321	218
322	219
8	220
8	221
162	221
11	221
4	221

## Sheet: lncRNA
1	CDKN2B-AS1
2	CDKN2B-AS7
3	MEG3
4	WT1-AS
5	HNF1A-AS1
6	CHL1-AS2
7	DSCAM-AS1
8	H19
9	DISC2
10	BCYRN1
11	KCNQ1DN
12	7SK
13	7SL
14	HCP5
15	HLA-AS1
16	NEAT-1
17	AIR
18	51A
19	BACE1-AS
20	GDNFOS
21	HAR1A
22	HAR1B
23	SNHG3
24	SOX2-OT
25	C15orf2
26	Ube3a-as
27	UBE3A-AS1
28	UBE3A-ATS
29	ANRIL
30	GAS5
31	ZFAT-AS1
32	AFAP1-AS1
33	HOTAIR
34	MALAT1
35	TUG1
36	KCNQ1OT1
37	DAOA-AS1
38	BLACAT1
39	SNHG16
40	UCA1
41	XIST
42	BPESC1
43	PISRT1
44	DANCR
45	PTHLH
46	B1 SINE RNA
47	BCAR4
48	Loc554202
49	LSINCT5
50	MIR31HG
51	PINC
52	PVT1
53	SRA1
54	ZNFX1-AS1
55	A130040M12Rik
56	BOK-AS1
57	CDKN2B-AS4
58	EPB41L4A-AS1
59	KRAS1P
60	MIAT
61	MIR17HG
62	PANDAR
63	PCAT1
64	PTENP1
65	RRP1B
66	TC0100223
67	TC0101441
68	TC0101686
69	TERRA
70	Trp53cor1
71	WRAP53
72	Yiya
73	CBR3-AS1
74	CHRF
75	AK143260
76	Gm20748
77	NPPA-AS1
78	RNase MRP
79	CECR3
80	CECR9
81	CCAT2
82	TUSC8
83	DLEU1
84	DLEU2
85	MIR155HG
86	CCAT1
87	CRNDE
88	LincRNA-p21
89	NPTN-IT1
90	CDKN2B-AS2
91	DQ786243
92	B2 SINE RNA
93	BDNF-AS
94	RNA polymerase III-dependent lncRNAs
95	DGCR5
96	ATP6V1G2-DDX39B
97	NRON
98	KUCG1
99	LINCMD1
100	TERC
101	ESRG
102	CASC2
103	1B FGF-antisense transcripts
104	AP000688.29
105	AC002511.1
106	RP5-843L14.1
107	RP4-620F22.3
108	ESCCAL-1
109	ESCCAL-5
110	MINA
111	SPRY4-IT1
112	HELLPAR
113	D4Z4
114	DBE-T
115	ASFMR1
116	FMR4
117	FMR5
118	FMR6
119	GHET1
120	SUMO1P3
121	anti-NOS2A
122	ADAMTS9-AS2
123	CCDC26
124	CDKN2B-AS12
125	PINK1-AS
126	5730458M16Rik
127	AK038798
128	AK044955
129	AK049728
130	AK137898
131	AK144081
132	AK153778
133	DMPK 3'UTR
134	ENSMUST00000022467
135	ENSMUST00000041159
136	ENSMUST00000117372
137	ENSMUST00000117393
138	ENSMUST00000119855
139	ENSMUST00000120925
140	ENSMUST00000127230
141	ENSMUST00000127429
142	ENSMUST00000130025
143	ENSMUST00000142855
144	ENSMUST00000143888
145	ENSMUST00000160947
146	ENSMUST00000167632
147	Fendrr
148	Gm12839
149	Gm6644
150	LIPCAR
151	LOC102635190
152	Scarb2
153	Trpm3
154	uc.115-
155	uc.184+
156	Zim3
157	RUNXOR
158	HULC
159	Dreh
160	HEIH
161	HOTTIP
162	IGF2-AS
163	LALR
164	lncRNA-ATB
165	lncRNA-MVIH
166	MIR7-3HG
167	VL30 LTRs
168	ENSG00000135253.9
169	ENSG00000147753.5
170	ENSG00000196096.3
171	ENSG00000197251.3
172	ENSG00000203325.3
173	ENSG00000206129.3
174	ENSG00000215231.3
175	ENSG00000215374.4
176	ENSG00000215808.2
177	ENSG00000226496.1
178	ENSG00000229563.1
179	ENSG00000230133.1
180	ENSG00000230544.1
181	ENSG00000231133.1
182	ENSG00000231185.2
183	ENSG00000232021.2
184	ENSG00000232046.1
185	ENSG00000232956.3
186	ENSG00000233154.1
187	ENSG00000233251.3
188	ENSG00000235285.1
189	ENSG00000237036.3
190	ENSG00000237548.1
191	ENSG00000240453.1
192	ENSG00000241269.1
193	ENSG00000245910.3
194	ENSG00000248176.1
195	ENSG00000249364.1
196	ENSG00000249772.1
197	ENSG00000250195.1
198	ENSG00000250608.1
199	ENSG00000254154.3
200	ENSG00000255471.1
201	ENSG00000256218.1
202	ENSG00000259150.1
203	ENSG00000259334.1
204	ENSG00000259484.1
205	ENSG00000259758.1
206	ENSG00000263753.1
207	ENSG00000264772.1
208	ENSG00000266952.1
209	ATXN8OS
210	HTTAS
211	HTTAS_v1
212	REST/CoREST-regulated lncRNAs
213	LINC00299
214	CDKN2B-AS3
215	4930503E24Rik
216	AK028007
217	AK139328
218	AK143294
219	AK143693
220	Alg2
221	ENSMUST00000151138
222	Sema3g
223	Sox4
224	Srsf9
225	Wt1os
226	PAN
227	THRIL
228	HIF1A-AS1
229	HIF1A-AS2
230	TCL6
231	FADS1
232	LncRNA-LALR1
233	ACTA2-AS1
234	SNHG5
235	Alu lncRNAs
236	BANCR
237	CDKN2B-AS8
238	LINC00032
239	IFNG-AS1
240	SNHG4
241	MIR100HG
242	DMPK
243	LINC00162
244	AF086415
245	AK056098
246	AK095147
247	AK294004
248	AP5M1
249	LINC00312
250	lnc-AL355149.1-1
251	lnc-C22orf32-1
252	lnc-ZNF674-1
253	RP1-179N16.3
254	CDKN2B-AS6
255	MYCNOS
256	ncRAN
257	NDM29
258	T-UCRs
259	Kcna2 antisense RNA
260	BDNF-AS1
261	SNHG11
262	RNA-a
263	BC040587
264	LSAMP-AS3
265	DNM3OS
266	PANDA
267	DAPK1
268	MAP3K14
269	PPP3CB
270	AK023948
271	NAMA
272	PTCSC
273	PTCSC3
274	LINC01262
275	U1 spliceosomal lncRNA
276	UCH1LAS
277	LDMAR
278	CDKN2B-AS13
279	116HG
280	IPW
281	MKRN3-AS1
282	SLC7A2-IT1A/B
283	np_17856
284	np_5318
285	C1QTNF9B-AS1
286	CDKN2B-AS9
287	CTBP1-AS
288	Linc00963
289	LOC728606
290	PCA3
291	PCGEM1
292	PCNCR1
293	PRNCR1
294	SCHLAP1
295	GNAS-AS1
296	PRINS
297	PSORS1C3
298	LOC389023
299	AK042766
300	RMST
301	DLG2AS
302	LINC00271
303	TRAF3IP2-AS1
304	MESTIT1
305	SCAANT1
306	DLX6-AS1
307	TINCR
308	CDKN2B-AS10
309	CDKN2B-AS11
310	TDRG1
311	CCND1 promoter-derived lncRNAs
312	HYMAI
313	CCND1
314	lncRNA-LET
315	PCNA-AS1
316	PTENpg1
317	CDKN2B-AS5
318	HI-LNC25
319	PDZRN3-AS1
320	ENST00000513542
321	FGF10-AS1
322	BX118339

## Sheet: disease
1	abdominal aortic aneurysm
2	acute lymphoblastic leukemia
3	acute myeloid leukemia
4	adenocarcinoma
5	adolescent idiopathic scoliosis
6	adrenocortical carcinomas
7	affective disorders
8	aging
9	AIDS
10	alcoholic liver disease
11	Alzheimer's disease
12	amyotrophic lateral sclerosis
13	Angelman syndrome
14	aortic aneurysm
15	atherosclerosis
16	Autism spectrum disorder
17	autoimmune disease
18	barrett's Esophagus
19	basal cell carcinoma
20	B-cell neoplasms
21	Beckwith-Wiedemann syndrome
22	biparental complete hydatidiform moles
23	bipolar disorder
24	bladder cancer
25	blepharophimosis syndrome
26	bone diseases
27	brachydactyly
28	brain ischemia
29	breast cancer
30	Burkitt's lymphomas
31	cancer
32	carcinoma
33	cardiac hypertrophy
34	cardiac lineage
35	cardiomyopathy
36	cardiovascular disease
37	Cartilage Hair Hypoplaisia
38	cat eye syndrome
39	CCAT2
40	cervical cancer
41	choricarcinoma
42	chronic lymphocytic leukemia
43	chronic myeloid leukemia
44	chronic myeloproliferative disorders
45	chronic nonalcoholic liver disease
46	cleft lip
47	colon cancer
48	colorectal cancer
49	Congenital hyperinsulinism
50	coronary artery disease
51	coronary disease
52	coronary heart disease
53	Crohn's disease
54	decreased myogenesis
55	deleterious effects in the somatic thymus tissue
56	depression
57	dermatomyositis
58	Diabetes
59	diabetic nephropathy
60	Diffuse cerebral hypomyelination with cerebellar atrophy and hypoplasia of the corpus callosum
61	DiGeorge syndrome
62	dilated cardiomyopathy
63	Down's syndrome
64	drug abuse
65	Duchenne muscular dystrophy
66	ductal carcinoma
67	dyskeratosis congenita
68	embryonal carcinoma
69	endometrial cancer
70	endometriosis
71	enterovirus 71 infection
72	enterovirus 72 infection
73	enterovirus 73 infection
74	enterovirus 74 infection
75	epithelial ovarian cancer
76	Esophageal squamous cell cancer
77	extravillous trophoblast
78	Facioscapulohumeral muscular dystrophy
79	familial and sporadic intracranial aneurysms
80	female cancers
81	fragile X syndrome
82	Fragile X-associated tremor and ataxia syndrome
83	frailty
84	frontotemporal lobar degeneration
85	gallbladder cancer
86	gastric cancer
87	gastrointestinal cancer
88	germ cell tumor
89	gestational choriocarcinoma
90	gestational trophoblastic diseases
91	Glaucoma
92	glioblastoma
93	glioma
94	glucose metabolism disorder
95	growth restriction
96	HCV
97	Heart Failure
98	hematopoiesis
99	hematopoietic malignancies
100	hepatic colorectal metastasis
101	hepatocelluar carcinoma
102	hereditary cutaneous malignant melanoma
103	Hereditary Haemorrhagic Telangiectasia
104	heroin abuse
105	Hodgkin's lymphoma
106	Human Dilated Cardiomyopathy
107	human spinocerebellar ataxia type 8
108	Huntington's disease
109	hyperhomocysteinemia
110	Inclusion body myositis
111	infection of chicken embryo lethal orphan adenovirus
112	infection of mouse minute virus
113	infertility
114	Intellectual and developmental disability
115	intracranial aneurism
116	Intrauterine Growth Restriction
117	ischemia/reperfusion
118	ischemic stroke
119	Kaposi's sarcoma
120	Kawasaki disease
121	kidney cancer
122	Klinefelter's syndrome
123	laryngeal squamous cell carcinoma
124	Leishmania
125	leukemia
126	lipid metabolism disorder
127	liver cancer
128	liver injury
129	lung adenocarcinoma
130	lung cancer
131	lymphocytic leukemia
132	lymphoma
133	Macular degeneration
134	Major depression
135	Marek's disease
136	Medulloblastoma
137	melanoma
138	Meningioma
139	Mullerian aplasia
140	multiple sclerosis
141	murine plasmacytomas
142	myelodysplastic syndrome
143	myeloma
144	myeloproliferative polycythaemia vera
145	myocardial infarction
146	myopia
147	myotonic dystrophy type 1
148	narcolepsy
149	nasopharyngeal carcinoma
150	neural system tumors syndrome
151	neural tube defects
152	neuroblastoma
153	Neurodevelopmental syndromes associated with the SOX2 locus
154	Neurofibromatosis type 1
155	neuropathic pain
156	nonfunctioning pituitary adenomas
157	non-small cell lung cancer
158	obesity
159	oesophageal adenocarcinoma
160	oesophageal squamous cell carcinoma
161	oesophagus cancer
162	Opitz–Kaveggia syndrome
163	oral squamous cell carcinoma
164	osteosarcoma
165	ovarian cancer
166	p53-associated pathological states
167	pain
168	pancreas cancer
169	Pancreatic ductal adenocarcinoma
170	pancreaticobiliary maljunction
171	panic disorder
172	papillary thyroid carcinoma
173	Parkinson's disease
174	parotid cancer
175	periodontitis
176	peripheral artery disease
177	pheochromocytoma
178	photoperiod-sensitive male sterility
179	Pituitary adenoma
180	Plexiform neurofibroma
181	polymyositis
182	Prader-Willi syndrome
183	pre-eclampsia
184	Progressive encephalopathy with severe infantile anorexia
185	progressive kidney injury
186	prostat
187	pseudohypoparathyroidism type Ib
188	psoriasis
189	psychiatric disease
190	renal cancer
191	Restless legs syndrome
192	rhabdomyosarcoma
193	rheumatoid arthritis
194	schizophrenia
195	Silver-Russell syndrome
196	small cell lung cancer
197	Spinocerebellar ataxia type 7
198	Spinocerebellar ataxia type 8
199	Split Hand/Split Foot malformation disorder
200	squamous carcinoma
201	squamous cell carcinoma
202	squamous-cell lung carcinomas
203	Stroke
204	syndromic developmental defect
205	systemic lupus erythaematosus
206	TDP-43-associated pathological states
207	testicular cancer
208	TLS-associated pathological states
209	tongue cancer
210	tongue squamous cell carcinomas
211	transient neonatal diabetes mellitus
212	trophoblastic tumor
213	tumor
214	type 1 diabetes
215	type 2 diabetes
216	uterus cancer
217	velocardiofacial syndrome
218	Ventricular septal defects
219	West Syndrome
220	Wiedemann-Beckwith syndrome
221	Wilms' tumor
